# Supplementary material for: Detection of Burkholderia pseudomallei in Sputum using Selective Enrichment Broth and Ashdown’s Medium at Kampong Cham Provincial Hospital, Cambodia
Source: F1000Res. 2015 May 15;3:302. Originally published 2014 Dec 11. [Version 2] doi: 10.12688/f1000research.5935.2 (PMC4329667; doi:10.12688/f1000research.5935.2)
Supplement: Detection of B. pseudomallei in Sputum using Selective Enrichment Broth and Ashdown’s Medium Compared to Standard Culture — Specimens (Column A) were inoculated into selective enrichment broth before sub-culture onto Ashdown’s medium (Column B). Colonies that grew were tested using the oxidase test (Column C); oxidase-positive colonies were tested using a monoclonal antibody-based latex agglutination test for B. pseudomallei (Column D). The final results of this testing method are given in Column E. All sputum specimens were also cultured onto sheep blood, chocolate, and MacConkey agars. The results of standard culture are given in Column F. NRF: normal respiratory flora. [file f1000research-3-6993-s0000.tgz › 39e2cb18-d887-41fb-aabe-71d640231e5b_Copy_of_Enhanced_protocol_results_120514.xlsx]

## Sheet: Culture results
No.	Selective Broth Subcultured to Ashdown's Medium Result	Oxidase Test	Monoclonal Antibody Latex Agglutination Test for B. pseudomallei	Enhanced Protocol Result	Standard Culture Result
1	No growth			Not B. pseudomallei	2+ NRF, 1+ P.aeruginosa
2	No growth			Not B. pseudomallei	2+ NRF
3	Growth	Positive	Negative	Not B. pseudomallei	2+ NRF, 1+ P.aeruginosa
4	No growth			Not B. pseudomallei	2+ NRF, 1+ Pseudomonas
5	No growth			Not B. pseudomallei	3+ NRF, Pseudomonas
6	No growth			Not B. pseudomallei	NRF
7	Growth	Negative		Not B. pseudomallei	3+ NRF, 3+ Enterobacter
8	Growth	Negative		Not B. pseudomallei	3+ NRF
9	No growth			Not B. pseudomallei	NRF
10	No growth			Not B. pseudomallei	3+ NRF, 1+ P.aeruginosa
11	No growth			Not B. pseudomallei	3+ NRF, S.aureus
12	Growth	Negative		Not B. pseudomallei	3+ NRF
13	No growth			Not B. pseudomallei	2+ NRF, 2+ K.pneumoniae
14	Growth	Negative	Negative	Not B. pseudomallei	1+ NRF
15	Growth	Positive	Negative	Not B. pseudomallei	NRF
16	Growth	Negative		Not B. pseudomallei	3+ NRF
17	Growth	Positive	Negative	Not B. pseudomallei	2+ NRF
18	Growth	Negative		Not B. pseudomallei	3+ NRF, 3+ S.pneumoniae
19	No growth			Not B. pseudomallei	3+ NRF
20	No growth			Not B. pseudomallei	3+ NRF
21	No growth			Not B. pseudomallei	3+ NRF
22	No growth			Not B. pseudomallei	3+ NRF, 1+ K.pneumoniae
23	No Growth			Not B. pseudomallei	NRF
24	No growth			Not B. pseudomallei	NRF
25	No growth			Not B. pseudomallei	NRF, 1+ K.pneumoniae
26	Growth	Positive	Positive	B. pseudomallei	Mixed flora including 1+ B.pseudomallei
27	Growth	Positive	Weak	Not B. pseudomallei	3+ NRF, 1+ Pseudomonas
28	Growth	Negative		Not B. pseudomallei	3+ NRF, 2+Pseudomonas
29	Growth	Negative		Not B. pseudomallei	2+ NRF
30	Growth	Negative		Not B. pseudomallei	3+ NRF
31	No growth			Not B. pseudomallei	1+ NRF, 1+ K.pneumoniae
32	No growth			Not B. pseudomallei	NRF
33	No growth			Not B. pseudomallei	1+ K.pneumoniae
34	No growth			Not B. pseudomallei	NRF
35	No growth			Not B. pseudomallei	NRF
36	No growth			Not B. pseudomallei	3+ NRF
37	No growth			Not B. pseudomallei	3+ NRF, 1+ P.aeruginosa
38	No growth			Not B. pseudomallei	NRF, 1 + K.pneumoniae and 1+ Pseudomonas sp
39	No Growth			Not B. pseudomallei	Mixed growth NRF and 2+ P.aeruginosa
40	No Growth			Not B. pseudomallei	Mixed growth including 2+ Pseudomonas
41	No Growth			Not B. pseudomallei	NRF
42	No growth			Not B. pseudomallei	3+ NRF
43	No growth			Not B. pseudomallei	1+ NRF
44	No growth			Not B. pseudomallei	3+ NRF, 1+ K.pneumoniae
45	No growth			Not B. pseudomallei	3+ NRF, Pseudomonas
46	No growth			Not B. pseudomallei	3+ mixed flora including K.pneumoniae
47	No growth			Not B. pseudomallei	2+ mixed flora including P.aeruginosa
48	No growth			Not B. pseudomallei	2+ NRF, 2+ H.influenzae
49	No growth			Not B. pseudomallei	2+ NRF, 2+ K.pneumoniae
50	No growth			Not B. pseudomallei	3+ mixed flora, S.pneumoniae and P.aeruginosa
51	No growth			Not B. pseudomallei	2+ NRF
52	No growth			Not B. pseudomallei	NRF, 1+ K.pneumoniae
53	Growth	Positive	Positive	B. pseudomallei	1+ K.pneumoniae
54	No growth			Not B. pseudomallei	Mixed flora
55	No growth			Not B. pseudomallei	Mixed flora including P.aeruginosa
56	Growth	Negative		Not B. pseudomallei	3+ NRF, 2+ K.pneumoniae
57	No Growth			Not B. pseudomallei	3+ Mixed flora including 2+ Pseudomonas
58	No Growth			Not B. pseudomallei	3+ Mixed flora including 2+ K.pneumoniae
59	No Growth			Not B. pseudomallei	1+ NRF
60	No Growth			Not B. pseudomallei	2+ Mixed flora including 1+ K.ozaenae
61	Growth	Negative		Not B. pseudomallei	2+ Mixed flora including 2+ K.ozaenae
62	No growth			Not B. pseudomallei	NRF
63	No growth			Not B. pseudomallei	NRF
64	No growth			Not B. pseudomallei	2+ NRF
65	No growth			Not B. pseudomallei	2+ NRF, 2+ Pseudomonas
66	No growth			Not B. pseudomallei	3+ NRF
67	No growth			Not B. pseudomallei	NRF, 1+ Enterobacter cloacae
68	No growth			Not B. pseudomallei	3+ mixed flora and 3+ Enterobacter cloacae
69	No growth			Not B. pseudomallei	3+ mixed flora including 1+ Acinetobacter
70	No growth			Not B. pseudomallei	Mixed growth including 3+ Pseudomonas
71	No growth			Not B. pseudomallei	NRF
72	No growth			Not B. pseudomallei	Mixed growth including 3+ Pseudomonas
73	No growth			Not B. pseudomallei	2+ NRF
74	No growth			Not B. pseudomallei	3+ NRF, 2+ K.pneumoniae
75	No growth			Not B. pseudomallei	3+ NRF, 3+ Pseudomonas
76	No growth			Not B. pseudomallei	3+ NRF, 1+ K.pneumoniae
77	No growth			Not B. pseudomallei	NRF
78	No growth			Not B. pseudomallei	NRF
79	No growth			Not B. pseudomallei	NRF
80	No growth			Not B. pseudomallei	3+ NRF
81	No growth			Not B. pseudomallei	NRF
82	No growth			Not B. pseudomallei	NRF
83	Growth	Positive	Negative	Not B. pseudomallei	NRF
84	No growth			Not B. pseudomallei	3+ NRF, 3+ Pseudomonas
85	No growth			Not B. pseudomallei	3+ NRF
86	No growth			Not B. pseudomallei	1+ NRF
87	No growth			Not B. pseudomallei	NRF
88	No growth			Not B. pseudomallei	Mixed flora including 3+ P.aeruginosa
89	No growth			Not B. pseudomallei	NRF
90	No growth			Not B. pseudomallei	NRF
91	No Growth			Not B. pseudomallei	NRF, 1+ K.pneumoniae
92	No Growth			Not B. pseudomallei	Mixed flora including 3+ P.aeruginosa
93	No Growth			Not B. pseudomallei	NRF
94	No Growth			Not B. pseudomallei	NRF
95	No Growth			Not B. pseudomallei	NRF
96	No Growth			Not B. pseudomallei	NRF
97	No Growth			Not B. pseudomallei	NRF
98	No Growth			Not B. pseudomallei	2+ NRF
99	No Growth			Not B. pseudomallei	2+ NRF, 1+ K.pneumoniae
100	No growth			Not B. pseudomallei	Mixed flora including 1+ Pseudomonas
101	No growth			Not B. pseudomallei	NRF, 1+ K.pneumoniae
102	No growth			Not B. pseudomallei	NRF
103	No growth			Not B. pseudomallei	NRF, 1+ K.pneumoniae
104	No growth			Not B. pseudomallei	1+ K.pneumoniae
105	No growth			Not B. pseudomallei	2+ NRF, 1+ Acinetobacter
106	Growth	Positive	Negative	Not B. pseudomallei	Pseudomonas
107	No growth			Not B. pseudomallei	3+ NRF, 1+ K.pneumoniae and 1+ S.aureus (not MRSA)
108	No growth			Not B. pseudomallei	3+ NRF, 3+ Pseudomonas
109	No growth			Not B. pseudomallei	3+ NRF, 1+ K.pneumoniae
110	No growth			Not B. pseudomallei	3+ NRF, P.aeruginosa
111	No growth			Not B. pseudomallei	3+ NRF
112	No growth			Not B. pseudomallei	3+ NRF, 2+ K.pneumoniae
113	Growth	Negative		Not B. pseudomallei	NRF
114	Growth	Negative		Not B. pseudomallei	3+ mixed flora including 1+ Stenotrphomonas maltophilia
115	No Growth			Not B. pseudomallei	NRF
116	No Growth			Not B. pseudomallei	NRF
117	No growth			Not B. pseudomallei	NRF
118	No growth			Not B. pseudomallei	NRF
119	Growth	Negative	Negative	Not B. pseudomallei	Mixed flora including 3+ Enterobacter
120	No growth			Not B. pseudomallei	K.pneumoniae
121	Growth	Positive	Negative	Not B. pseudomallei	3+ NRF, 1+ Pseudomonas
122	No growth			Not B. pseudomallei	Mixed flora including 1+ K.pneumoniae
123	Growth	Negative		Not B. pseudomallei	2+ NRF, 1+ K.pneumoniae
124	No Growth			Not B. pseudomallei	1+ NRF
125	No Growth			Not B. pseudomallei	NRF
126	No Growth			Not B. pseudomallei	3+ NRF, K.pneumoniae
127	No Growth			Not B. pseudomallei	2+ NRF, 1+ P.aeruginosa
128	No Growth			Not B. pseudomallei	NRF, 1+ K.pneumoniae
129	No Growth			Not B. pseudomallei	3+ NRF, 1+ K.pneumoniae
130	No Growth			Not B. pseudomallei	3+ NRF,
131	No Growth			Not B. pseudomallei	3+ NRF
132	No Growth			Not B. pseudomallei	3+ NRF, K.pneumoniae
133	Growth	Negative		Not B. pseudomallei	NRF
134	No growth			Not B. pseudomallei	NRF, 1+ Stenotrophomonas maltophilia
135	No growth			Not B. pseudomallei	NRF, 1+ K.pneumoniae
136	No growth			Not B. pseudomallei	Reduced normal flora
137	No growth			Not B. pseudomallei	3+ NRF
138	No growth			Not B. pseudomallei	3+ NRF, K.pneumoniae and P.aeruginosa
139	No growth			Not B. pseudomallei	1+ NRF
140	No growth			Not B. pseudomallei	3+ mixed flora including 3+ H.influenzae
141	No growth			Not B. pseudomallei	3+ mixed flora including S.aureus
142	No growth			Not B. pseudomallei	2+ NRF
143	Growth	Negative		Not B. pseudomallei	Mixed flora including 3+ non-fermenting Gram negative bacilli
144	No growth			Not B. pseudomallei	1+ NRF
145	No growth			Not B. pseudomallei	Mixed flora including 1+ K.pneumoniae
146	No growth			Not B. pseudomallei	NRF
147	No growth			Not B. pseudomallei	NRF
148	No growth			Not B. pseudomallei	Mixed flora including 1+ Acinetobacter
149	No growth			Not B. pseudomallei	3+ NRF, 2+ Acinetobacter
150	No growth			Not B. pseudomallei	NRF
151	No growth			Not B. pseudomallei	NRF, 1+ K.pneumoniae
152	No growth			Not B. pseudomallei	3+ NRF
153	No growth			Not B. pseudomallei	2+ NRF
154	No growth			Not B. pseudomallei	NRF
155	No growth			Not B. pseudomallei	1+ Enterobacteriaceae
156	No growth			Not B. pseudomallei	1+ K.pneumoniae
157	No growth			Not B. pseudomallei	1+ NRF, 1+ P.aeruginosa
158	Growth	Negative		Not B. pseudomallei	2+ NRF, 2+ Vibrio alginolyticus
159	No growth			Not B. pseudomallei	NRF
160	Growth	Positive	Negative	Not B. pseudomallei	3+ NRF
161	No growth			Not B. pseudomallei	2+ NRF
162	No growth			Not B. pseudomallei	2+ NRF, 2+ P.aeruginosa
163	Growth	Negative		Not B. pseudomallei	NRF, 1+ K.pneumoniae
164	No growth			Not B. pseudomallei	NRF, 1+ P.aeruginosa
165	No growth			Not B. pseudomallei	NRF
166	No growth			Not B. pseudomallei	NRF
167	No growth			Not B. pseudomallei	3+ NRF, 1+ Enterobacter
168	No growth			Not B. pseudomallei	1+ NRF
169	No growth			Not B. pseudomallei	3+ NRF, 1+ K.pneumoniae
170	No growth			Not B. pseudomallei	Mixed flora including 3+ H.influenzae
171	No growth			Not B. pseudomallei	3+ NRF
172	No growth			Not B. pseudomallei	NRF
173	No growth			Not B. pseudomallei	NRF
174	No growth			Not B. pseudomallei	NRF
175	No Growth			Not B. pseudomallei	Mixed flora including 2+ K.pneumoniae
176	No Growth			Not B. pseudomallei	1+ Mixed flora including 1+ K.pneumoniae
177	No growth			Not B. pseudomallei	3+ NRF
178	No growth			Not B. pseudomallei	3+ NRF, 1+ Stenotrophomonas maltophilia
179	No growth			Not B. pseudomallei	3+ NRF, 1+ K.pneumoniae
180	No growth			Not B. pseudomallei	3+ NRF, 2+ E.coli
181	No growth			Not B. pseudomallei	3+ NRF
182	No growth			Not B. pseudomallei	NRF, 3+ K.pneumoniae
183	No growth			Not B. pseudomallei	1+ NRF
184	Growth	Positive	Negative	Not B. pseudomallei	NRF
185	No growth			Not B. pseudomallei	NRF
186	Growth	Negative		Not B. pseudomallei	NRF
187	No growth			Not B. pseudomallei	NRF
188	No growth			Not B. pseudomallei	NRF
189	No Growth			Not B. pseudomallei	NRF
190	No Growth			Not B. pseudomallei	2+ NRF
191	No Growth			Not B. pseudomallei	2+ NRF
192	No growth			Not B. pseudomallei	NRF, 1+ Acinetobacter and 3 + E.coli
193	No Growth			Not B. pseudomallei	3+ NRF
194	No Growth			Not B. pseudomallei	3+ NRF
195	No Growth			Not B. pseudomallei	3+ Mixed flora including 1+ K.pneumoniae
196	No Growth			Not B. pseudomallei	3+ NRF
197	No Growth			Not B. pseudomallei	3+ NRF
198	No Growth			Not B. pseudomallei	3+ NRF, 2+ K.pneumoniae
199	No Growth			Not B. pseudomallei	NRF
200	No Growth			Not B. pseudomallei	Mixed flora including Pseudomonas
201	No Growth			Not B. pseudomallei	NRF
202	No Growth			Not B. pseudomallei	Mixed flora including 2+ P.aeruginosa
203	No Growth			Not B. pseudomallei	Mixed flora including 3+ K.pneumoniae
204	No Growth			Not B. pseudomallei	Mixed flora including 1+ Enterobacter
205	No Growth			Not B. pseudomallei	NRF
206	No Growth			Not B. pseudomallei	Mixed flora including 2+ Enterobacteriaceae
207	No Growth			Not B. pseudomallei	NRF
208	No Growth			Not B. pseudomallei	1+ NRF, 1+ K.pneumoniae
209	No Growth			Not B. pseudomallei	NRF
210	No Growth			Not B. pseudomallei	NRF
211	No growth			Not B. pseudomallei	NRF
212	No growth			Not B. pseudomallei	NRF
213	No growth			Not B. pseudomallei	Mixed flora including 1+ K.pneumoniae and S.aureus (MRSA)
214	Growth	Positive	Negative	Not B. pseudomallei	NRF, 2+ K.pneumoniae
215	Growth	Negative	Negative	Not B. pseudomallei	NRF, 3+ E.coli
216	No growth			Not B. pseudomallei	NRF
217	Growth	Negative		Not B. pseudomallei	3+ NRF
218	No growth			Not B. pseudomallei	3+ Mixed flora including 3+ S.pneumoniae and 2+ K.pneumoniae
219	Growth	Negative		Not B. pseudomallei	3+ NRF, 1+ K.pneumoniae
220	No growth			Not B. pseudomallei	3+ NRF
221	No growth			Not B. pseudomallei	3+ NRF, 1+ K.pneumoniae
222	No Growth			Not B. pseudomallei	NRF
223	No Growth			Not B. pseudomallei	NRF
224	No Growth			Not B. pseudomallei	NRF
225	No Growth			Not B. pseudomallei	NRF
226	No Growth			Not B. pseudomallei	Mixed flora including 3+ Pseudomonas
227	No Growth			Not B. pseudomallei	3+ Pseudomonas
228	No growth			Not B. pseudomallei	3+ NRF
229	No growth			Not B. pseudomallei	1+ K.pneumoniae
230	No growth			Not B. pseudomallei	3+ NRF
231	No growth			Not B. pseudomallei	3+ NRF
232	No growth			Not B. pseudomallei	NRF, 1+ Enterobacter
233	No growth			Not B. pseudomallei	NRF, 1+ K.pneumoniae
234	No growth			Not B. pseudomallei	NRF, 1+ K.pneumoniae
235	No growth			Not B. pseudomallei	NRF
236	No growth			Not B. pseudomallei	NRF
237	Growth	Negative		Not B. pseudomallei	No growth
238	No growth			Not B. pseudomallei	3+ NRF, 2+ K.ozaenae
239	No growth			Not B. pseudomallei	NRF, 1+ K.pneumoniae
240	Growth	Positive	Negative	Not B. pseudomallei	3+ NRF
241	Growth	Positive	Negative	Not B. pseudomallei	NRF, 1+ Pseudomonas
